# Supplementary material for: Association of historic redlining and present-day health in Baltimore
Source: PLoS One. 2022 Jan 19;17(1):e0261028. doi: 10.1371/journal.pone.0261028 (PMC8769359; doi:10.1371/journal.pone.0261028)
Supplement: S1 File — (DO) [file pone.0261028.s001.do]

. sum lifeexp13 if primacy==1

    Variable |        Obs        Mean    Std. Dev.       Min        Max
-------------+---------------------------------------------------------
   lifeexp13 |         54    73.34405    4.332406   66.02631   85.31636

. sum medianhouseholdincome if primacy==1

    Variable |        Obs        Mean    Std. Dev.       Min        Max
-------------+---------------------------------------------------------
medianhous~e |         54    44609.55    20162.19   13886.63   106770.6

. sum paa15 if primacy==1

    Variable |        Obs        Mean    Std. Dev.       Min        Max
-------------+---------------------------------------------------------
       paa15 |         54    61.23649    33.18893    2.43765   97.44098

. 

. sum lifeexp13 if primacy==1 & holc==4

    Variable |        Obs        Mean    Std. Dev.       Min        Max
-------------+---------------------------------------------------------
   lifeexp13 |         14    72.25859    4.413811   66.02631   78.77272

. sum lifeexp13 if primacy==1 & holc==3

    Variable |        Obs        Mean    Std. Dev.       Min        Max
-------------+---------------------------------------------------------
   lifeexp13 |         19    70.91216    2.320229   66.80431   76.41746

. sum lifeexp13 if primacy==1 & holc==2

    Variable |        Obs        Mean    Std. Dev.       Min        Max
-------------+---------------------------------------------------------
   lifeexp13 |         17    75.87917    4.160286   71.20737   85.31636

. sum lifeexp13 if primacy==1 & holc==1

    Variable |        Obs        Mean    Std. Dev.       Min        Max
-------------+---------------------------------------------------------
   lifeexp13 |          4    77.92038    3.907827    75.4228   83.75179

. sum medianhouseholdincome if primacy==1 & holc==4

    Variable |        Obs        Mean    Std. Dev.       Min        Max
-------------+---------------------------------------------------------
medianhous~e |         14    47539.12    28853.98   13886.63   92130.06

. sum medianhouseholdincome if primacy==1 & holc==3

    Variable |        Obs        Mean    Std. Dev.       Min        Max
-------------+---------------------------------------------------------
medianhous~e |         19       35482    9629.813    24175.2   60103.88

. sum medianhouseholdincome if primacy==1 & holc==2

    Variable |        Obs        Mean    Std. Dev.       Min        Max
-------------+---------------------------------------------------------
medianhous~e |         17    49430.07    19154.22      31701   106770.6

. sum medianhouseholdincome if primacy==1 & holc==1

    Variable |        Obs        Mean    Std. Dev.       Min        Max
-------------+---------------------------------------------------------
medianhous~e |          4    57224.78    12220.42   47124.04   74276.57

. sum paa15 if primacy==1 & holc==4

    Variable |        Obs        Mean    Std. Dev.       Min        Max
-------------+---------------------------------------------------------
       paa15 |         14    46.93365     37.8339    2.43765   96.42995

. sum paa15 if primacy==1 & holc==3

    Variable |        Obs        Mean    Std. Dev.       Min        Max
-------------+---------------------------------------------------------
       paa15 |         19    62.52447    31.78251    10.7343   97.44098

. sum paa15 if primacy==1 & holc==2

    Variable |        Obs        Mean    Std. Dev.       Min        Max
-------------+---------------------------------------------------------
       paa15 |         17    70.11856     29.1393   6.863517   96.37022

. sum paa15 if primacy==1 & holc==1

    Variable |        Obs        Mean    Std. Dev.       Min        Max
-------------+---------------------------------------------------------
       paa15 |          4    67.42968     34.7061   15.90086   90.02962

. 

. regress lifeexp13 i.lvl3 if primacy==1 

      Source |       SS           df       MS      Number of obs   =        54
-------------+----------------------------------   F(2, 51)        =     11.46
       Model |  308.398793         2  154.199397   Prob > F        =    0.0001
    Residual |  686.397529        51  13.4587751   R-squared       =    0.3100
-------------+----------------------------------   Adj R-squared   =    0.2830
       Total |  994.796322        53  18.7697419   Root MSE        =    3.6686

------------------------------------------------------------------------------
   lifeexp13 |      Coef.   Std. Err.      t    P>|t|     [95% Conf. Interval]
-------------+----------------------------------------------------------------
        lvl3 |
  1. yellow  |  -5.355814   1.161572    -4.61   0.000    -7.687768    -3.02386
     2. red  |  -4.009384   1.265794    -3.17   0.003    -6.550572   -1.468196
             |
       _cons |   76.26797   .8005586    95.27   0.000     74.66079    77.87516
------------------------------------------------------------------------------

. regress lifeexp13 i.lvl3 medhhincomein1000 paa15 if primacy==1

      Source |       SS           df       MS      Number of obs   =        54
-------------+----------------------------------   F(4, 49)        =     38.02
       Model |  752.361499         4  188.090375   Prob > F        =    0.0000
    Residual |  242.434823        49  4.94764945   R-squared       =    0.7563
-------------+----------------------------------   Adj R-squared   =    0.7364
       Total |  994.796322        53  18.7697419   Root MSE        =    2.2243

----------------------------------------------------------------------------------
       lifeexp13 |      Coef.   Std. Err.      t    P>|t|     [95% Conf. Interval]
-----------------+----------------------------------------------------------------
            lvl3 |
      1. yellow  |  -4.925452   .8470944    -5.81   0.000    -6.627751   -3.223152
         2. red  |   -5.23397   .8673929    -6.03   0.000    -6.977061   -3.490878
                 |
medhhincomein1~0 |    .056534   .0249882     2.26   0.028     .0063184    .1067496
           paa15 |  -.0624285   .0148233    -4.21   0.000     -.092217     -.03264
           _cons |   77.73498   2.218946    35.03   0.000     73.27584    82.19412
----------------------------------------------------------------------------------

. 
. regress lifeexp13 i.lvl3 medhhincomein1000 paa15 if primacy==1

      Source |       SS           df       MS      Number of obs   =        54
-------------+----------------------------------   F(4, 49)        =     38.02
       Model |  752.361499         4  188.090375   Prob > F        =    0.0000
    Residual |  242.434823        49  4.94764945   R-squared       =    0.7563
-------------+----------------------------------   Adj R-squared   =    0.7364
       Total |  994.796322        53  18.7697419   Root MSE        =    2.2243

----------------------------------------------------------------------------------
       lifeexp13 |      Coef.   Std. Err.      t    P>|t|     [95% Conf. Interval]
-----------------+----------------------------------------------------------------
            lvl3 |
      1. yellow  |  -4.925452   .8470944    -5.81   0.000    -6.627751   -3.223152
         2. red  |   -5.23397   .8673929    -6.03   0.000    -6.977061   -3.490878
                 |
medhhincomein1~0 |    .056534   .0249882     2.26   0.028     .0063184    .1067496
           paa15 |  -.0624285   .0148233    -4.21   0.000     -.092217     -.03264
           _cons |   77.73498   2.218946    35.03   0.000     73.27584    82.19412
----------------------------------------------------------------------------------

. vif

    Variable |       VIF       1/VIF  
-------------+----------------------
        lvl3 |
          1  |      1.79    0.559896
          2  |      1.58    0.634122
medhhi~n1000 |      2.72    0.367772
       paa15 |      2.59    0.385697
-------------+----------------------
    Mean VIF |      2.17

. 

. regress infantmortality i.lvl3 medhhincomein1000 paa15 if primacy==1

      Source |       SS           df       MS      Number of obs   =        54
-------------+----------------------------------   F(4, 49)        =     19.59
       Model |  752.741453         4  188.185363   Prob > F        =    0.0000
    Residual |  470.752793        49  9.60719985   R-squared       =    0.6152
-------------+----------------------------------   Adj R-squared   =    0.5838
       Total |  1223.49425        53  23.0847971   Root MSE        =    3.0995

----------------------------------------------------------------------------------
 infantmortality |      Coef.   Std. Err.      t    P>|t|     [95% Conf. Interval]
-----------------+----------------------------------------------------------------
            lvl3 |
      1. yellow  |   1.977594   1.180404     1.68   0.100    -.3945173    4.349705
         2. red  |   2.013567    1.20869     1.67   0.102    -.4153858     4.44252
                 |
medhhincomein1~0 |  -.0056229   .0348204    -0.16   0.872    -.0755971    .0643513
           paa15 |   .1131703   .0206559     5.48   0.000     .0716608    .1546799
           _cons |    2.65653   3.092044     0.86   0.394    -3.557165    8.870224
----------------------------------------------------------------------------------

. regress mortalitybyage114yearsold i.lvl3 medhhincomein1000 paa15 if primacy==1

      Source |       SS           df       MS      Number of obs   =        54
-------------+----------------------------------   F(4, 49)        =      1.63
       Model |  58.7948469         4  14.6987117   Prob > F        =    0.1805
    Residual |  440.600177        49  8.99184034   R-squared       =    0.1177
-------------+----------------------------------   Adj R-squared   =    0.0457
       Total |  499.395024        53  9.42254762   Root MSE        =    2.9986

----------------------------------------------------------------------------------
morta~14yearsold |      Coef.   Std. Err.      t    P>|t|     [95% Conf. Interval]
-----------------+----------------------------------------------------------------
            lvl3 |
      1. yellow  |   .1346996   1.141975     0.12   0.907    -2.160185    2.429584
         2. red  |   1.656904    1.16934     1.42   0.163    -.6929716    4.006781
                 |
medhhincomein1~0 |  -.0461959   .0336868    -1.37   0.177     -.113892    .0215002
           paa15 |  -.0091997   .0199834    -0.46   0.647    -.0493579    .0309585
           _cons |    4.16384    2.99138     1.39   0.170    -1.847562    10.17524
----------------------------------------------------------------------------------

. regress mortalitybyage1524yearsold i.lvl3 medhhincomein1000 paa15 if primacy==1

      Source |       SS           df       MS      Number of obs   =        54
-------------+----------------------------------   F(4, 49)        =      8.69
       Model |  708.594996         4  177.148749   Prob > F        =    0.0000
    Residual |  998.578283        49  20.3791486   R-squared       =    0.4151
-------------+----------------------------------   Adj R-squared   =    0.3673
       Total |  1707.17328        53  32.2108166   Root MSE        =    4.5143

----------------------------------------------------------------------------------
morta~24yearsold |      Coef.   Std. Err.      t    P>|t|     [95% Conf. Interval]
-----------------+----------------------------------------------------------------
            lvl3 |
      1. yellow  |   4.649219   1.719196     2.70   0.009     1.194366    8.104073
         2. red  |   3.514151   1.760392     2.00   0.051     -.023489    7.051792
                 |
medhhincomein1~0 |  -.0166639    .050714    -0.33   0.744    -.1185775    .0852498
           paa15 |   .0907918   .0300842     3.02   0.004     .0303353    .1512482
           _cons |    2.48113   4.503397     0.55   0.584    -6.568786    11.53105
----------------------------------------------------------------------------------

. regress mortalitybyage2544yearsold i.lvl3 medhhincomein1000 paa15 if primacy==1

      Source |       SS           df       MS      Number of obs   =        54
-------------+----------------------------------   F(4, 49)        =     45.22
       Model |  5012.41983         4  1253.10496   Prob > F        =    0.0000
    Residual |  1357.97529        49  27.7137815   R-squared       =    0.7868
-------------+----------------------------------   Adj R-squared   =    0.7694
       Total |  6370.39512        53  120.196134   Root MSE        =    5.2644

----------------------------------------------------------------------------------
morta~44yearsold |      Coef.   Std. Err.      t    P>|t|     [95% Conf. Interval]
-----------------+----------------------------------------------------------------
            lvl3 |
      1. yellow  |   10.54335   2.004842     5.26   0.000      6.51447    14.57223
         2. red  |   6.194558   2.052883     3.02   0.004     2.069134    10.31998
                 |
medhhincomein1~0 |  -.0666122   .0591402    -1.13   0.266     -.185459    .0522345
           paa15 |   .2372427   .0350827     6.76   0.000     .1667413    .3077441
           _cons |   3.444606   5.251642     0.66   0.515    -7.108965    13.99818
----------------------------------------------------------------------------------

. regress mortalitybyage4564yearsold i.lvl3 medhhincomein1000 paa15 if primacy==1

      Source |       SS           df       MS      Number of obs   =        54
-------------+----------------------------------   F(4, 49)        =     36.52
       Model |  38083.0135         4  9520.75337   Prob > F        =    0.0000
    Residual |  12776.0117        49  260.734932   R-squared       =    0.7488
-------------+----------------------------------   Adj R-squared   =    0.7283
       Total |  50859.0251        53  959.604248   Root MSE        =    16.147

----------------------------------------------------------------------------------
morta~64yearsold |      Coef.   Std. Err.      t    P>|t|     [95% Conf. Interval]
-----------------+----------------------------------------------------------------
            lvl3 |
      1. yellow  |   30.99471   6.149389     5.04   0.000     18.63705    43.35236
         2. red  |   36.40243   6.296744     5.78   0.000     23.74865    49.05621
                 |
medhhincomein1~0 |   -.736739   .1813989    -4.06   0.000    -1.101274   -.3722042
           paa15 |   .1859327   .1076081     1.73   0.090     -.030314    .4021793
           _cons |   96.27356   16.10819     5.98   0.000     63.90293    128.6442
----------------------------------------------------------------------------------

. regress mortalitybyage6584yearsold i.lvl3 medhhincomein1000 paa15 if primacy==1

      Source |       SS           df       MS      Number of obs   =        54
-------------+----------------------------------   F(4, 49)        =     10.74
       Model |  132089.476         4  33022.3691   Prob > F        =    0.0000
    Residual |  150593.835        49  3073.34358   R-squared       =    0.4673
-------------+----------------------------------   Adj R-squared   =    0.4238
       Total |  282683.312        53  5333.64739   Root MSE        =    55.438

----------------------------------------------------------------------------------
morta~84yearsold |      Coef.   Std. Err.      t    P>|t|     [95% Conf. Interval]
-----------------+----------------------------------------------------------------
            lvl3 |
      1. yellow  |   74.64656   21.11241     3.54   0.001     32.21958    117.0735
         2. red  |   95.47043   21.61832     4.42   0.000     52.02679    138.9141
                 |
medhhincomein1~0 |   -.799178   .6227886    -1.28   0.205    -2.050719    .4523626
           paa15 |   .4000647   .3694461     1.08   0.284     -.342365    1.142494
           _cons |   278.3381   55.30352     5.03   0.000     167.2016    389.4747
----------------------------------------------------------------------------------

. regress mortalitybyage85andover i.lvl3 medhhincomein1000 paa15 if primacy==1

      Source |       SS           df       MS      Number of obs   =        54
-------------+----------------------------------   F(4, 49)        =      1.43
       Model |  195646.254         4  48911.5636   Prob > F        =    0.2395
    Residual |  1681109.09        49  34308.3488   R-squared       =    0.1042
-------------+----------------------------------   Adj R-squared   =    0.0311
       Total |  1876755.34        53  35410.4782   Root MSE        =    185.23

----------------------------------------------------------------------------------
mortalitybyage~r |      Coef.   Std. Err.      t    P>|t|     [95% Conf. Interval]
-----------------+----------------------------------------------------------------
            lvl3 |
      1. yellow  |   136.8957   70.53948     1.94   0.058    -4.858731      278.65
         2. red  |   103.1581   72.22978     1.43   0.160    -41.99307    248.3093
                 |
medhhincomein1~0 |   4.308105   2.080822     2.07   0.044     .1265356    8.489674
           paa15 |   2.577196    1.23437     2.09   0.042     .0966361    5.057756
           _cons |   681.3169   184.7767     3.69   0.001     309.9943     1052.64
----------------------------------------------------------------------------------

. 

. regress leadchildpercent13 i.lvl3 medhhincomein1000 paa15 if primacy==1

      Source |       SS           df       MS      Number of obs   =        47
-------------+----------------------------------   F(4, 42)        =      1.47
       Model |  14.6158202         4  3.65395505   Prob > F        =    0.2273
    Residual |  104.133542        42  2.47937004   R-squared       =    0.1231
-------------+----------------------------------   Adj R-squared   =    0.0396
       Total |  118.749362        46  2.58150786   Root MSE        =    1.5746

----------------------------------------------------------------------------------
leadchildperc~13 |      Coef.   Std. Err.      t    P>|t|     [95% Conf. Interval]
-----------------+----------------------------------------------------------------
            lvl3 |
      1. yellow  |   .6656838   .6619081     1.01   0.320    -.6701008    2.001469
         2. red  |   .1860333   .6604518     0.28   0.780    -1.146812    1.518879
                 |
medhhincomein1~0 |  -.0002992    .018837    -0.02   0.987    -.0383137    .0377153
           paa15 |   .0148676   .0117972     1.26   0.215    -.0089401    .0386752
           _cons |  -.5267432   1.745155    -0.30   0.764    -4.048608    2.995121
----------------------------------------------------------------------------------

. regress teenbirthrateper1000femalesaged1 i.lvl3 medhhincomein1000 paa15 if primac
> y==1

      Source |       SS           df       MS      Number of obs   =        54
-------------+----------------------------------   F(4, 49)        =      4.51
       Model |  7538.73471         4  1884.68368   Prob > F        =    0.0035
    Residual |  20469.8365        49  417.751766   R-squared       =    0.2692
-------------+----------------------------------   Adj R-squared   =    0.2095
       Total |  28008.5713        53  528.463609   Root MSE        =    20.439

----------------------------------------------------------------------------------
teenbirthratep~1 |      Coef.   Std. Err.      t    P>|t|     [95% Conf. Interval]
-----------------+----------------------------------------------------------------
            lvl3 |
      1. yellow  |   23.61343   7.783797     3.03   0.004     7.971301    39.25555
         2. red  |   20.35621   7.970316     2.55   0.014     4.339265    36.37316
                 |
medhhincomein1~0 |  -.0300632   .2296118    -0.13   0.896    -.4914854    .4313591
           paa15 |   .1800791   .1362086     1.32   0.192    -.0936424    .4538006
           _cons |   14.78113   20.38949     0.72   0.472    -26.19309    55.75535
----------------------------------------------------------------------------------

. regress percentofbirthsdeliveredatterm37 i.lvl3 medhhincomein1000 paa15 if primac
> y==1

      Source |       SS           df       MS      Number of obs   =        54
-------------+----------------------------------   F(4, 49)        =     12.33
       Model |  447.319826         4  111.829956   Prob > F        =    0.0000
    Residual |  444.373739        49  9.06885182   R-squared       =    0.5017
-------------+----------------------------------   Adj R-squared   =    0.4610
       Total |  891.693565        53  16.8244069   Root MSE        =    3.0115

----------------------------------------------------------------------------------
percentofbirt~37 |      Coef.   Std. Err.      t    P>|t|     [95% Conf. Interval]
-----------------+----------------------------------------------------------------
            lvl3 |
      1. yellow  |  -1.486236   1.146855    -1.30   0.201    -3.790927    .8184554
         2. red  |   -.663339   1.174336    -0.56   0.575    -3.023257    1.696579
                 |
medhhincomein1~0 |  -.0441904   .0338307    -1.31   0.198    -.1121758     .023795
           paa15 |  -.1054497   .0200688    -5.25   0.000    -.1457795   -.0651199
           _cons |   96.72897   3.004162    32.20   0.000     90.69188    102.7661
----------------------------------------------------------------------------------

. regress percentofbabiesbornwithasatisfac i.lvl3 medhhincomein1000 paa15 if primac
> y==1

      Source |       SS           df       MS      Number of obs   =        54
-------------+----------------------------------   F(4, 49)        =     15.31
       Model |  455.989164         4  113.997291   Prob > F        =    0.0000
    Residual |  364.748762        49  7.44385228   R-squared       =    0.5556
-------------+----------------------------------   Adj R-squared   =    0.5193
       Total |  820.737926        53  15.4856212   Root MSE        =    2.7283

----------------------------------------------------------------------------------
percentofbabie~c |      Coef.   Std. Err.      t    P>|t|     [95% Conf. Interval]
-----------------+----------------------------------------------------------------
            lvl3 |
      1. yellow  |  -1.674389   1.039037    -1.61   0.113    -3.762413    .4136353
         2. red  |  -.8909383   1.063935    -0.84   0.406    -3.028997     1.24712
                 |
medhhincomein1~0 |  -.0080267   .0306502    -0.26   0.795    -.0696207    .0535672
           paa15 |  -.0917488   .0181821    -5.05   0.000    -.1282871   -.0552105
           _cons |   95.08818   2.721737    34.94   0.000     89.61865    100.5577
----------------------------------------------------------------------------------

. regress percentofbirthswherethemotherrec i.lvl3 medhhincomein1000 paa15 if primac
> y==1

      Source |       SS           df       MS      Number of obs   =        54
-------------+----------------------------------   F(4, 49)        =     42.07
       Model |  3788.72513         4  947.181282   Prob > F        =    0.0000
    Residual |  1103.27818        49  22.5158811   R-squared       =    0.7745
-------------+----------------------------------   Adj R-squared   =    0.7561
       Total |   4892.0033        53  92.3019491   Root MSE        =    4.7451

----------------------------------------------------------------------------------
percentofbirth~c |      Coef.   Std. Err.      t    P>|t|     [95% Conf. Interval]
-----------------+----------------------------------------------------------------
            lvl3 |
      1. yellow  |  -5.064485   1.807078    -2.80   0.007    -8.695944   -1.433027
         2. red  |  -1.817054    1.85038    -0.98   0.331    -5.535532    1.901423
                 |
medhhincomein1~0 |   .1892098   .0533064     3.55   0.001     .0820865    .2963331
           paa15 |  -.1438149    .031622    -4.55   0.000    -.2073618   -.0802681
           _cons |   52.60717   4.733602    11.11   0.000     43.09464     62.1197
----------------------------------------------------------------------------------

. 

. regress fastfd13 i.lvl3 medhhincomein1000 paa15 if primacy==1

      Source |       SS           df       MS      Number of obs   =        54
-------------+----------------------------------   F(4, 49)        =      2.53
       Model |  108.032795         4  27.0081987   Prob > F        =    0.0520
    Residual |    522.5439        49  10.6641612   R-squared       =    0.1713
-------------+----------------------------------   Adj R-squared   =    0.1037
       Total |  630.576695        53  11.8976735   Root MSE        =    3.2656

----------------------------------------------------------------------------------
        fastfd13 |      Coef.   Std. Err.      t    P>|t|     [95% Conf. Interval]
-----------------+----------------------------------------------------------------
            lvl3 |
      1. yellow  |   .0723516   1.243643     0.06   0.954    -2.426842    2.571546
         2. red  |   2.487563   1.273444     1.95   0.056     -.071518    5.046644
                 |
medhhincomein1~0 |  -.0455774   .0366858    -1.24   0.220    -.1193003    .0281456
           paa15 |  -.0265267   .0217625    -1.22   0.229    -.0702601    .0172067
           _cons |   4.911783   3.257696     1.51   0.138    -1.634803    11.45837
----------------------------------------------------------------------------------

. regress liquor13 i.lvl3 medhhincomein1000 paa15 if primacy==1

      Source |       SS           df       MS      Number of obs   =        54
-------------+----------------------------------   F(4, 49)        =     14.30
       Model |  59.3536469         4  14.8384117   Prob > F        =    0.0000
    Residual |  50.8583668        49  1.03792585   R-squared       =    0.5385
-------------+----------------------------------   Adj R-squared   =    0.5009
       Total |  110.212014        53  2.07947196   Root MSE        =    1.0188

----------------------------------------------------------------------------------
        liquor13 |      Coef.   Std. Err.      t    P>|t|     [95% Conf. Interval]
-----------------+----------------------------------------------------------------
            lvl3 |
      1. yellow  |   .8680059   .3879855     2.24   0.030     .0883198    1.647692
         2. red  |   2.181899   .3972826     5.49   0.000      1.38353    2.980269
                 |
medhhincomein1~0 |   .0007362   .0114451     0.06   0.949    -.0222636    .0237359
           paa15 |  -.0122768   .0067894    -1.81   0.077    -.0259205    .0013669
           _cons |   1.208595    1.01632     1.19   0.240    -.8337765    3.250966
----------------------------------------------------------------------------------

. 
